# Supplementary material for: Skeletal Muscle Density as a Predictive Marker for Pathologic Complete Response in Triple-Negative Breast Cancer Treated with Neoadjuvant Chemoimmunotherapy
Source: Cancers (Basel). 2025 May 25;17(11):1768. doi: 10.3390/cancers17111768 (PMC12153542; doi:10.3390/cancers17111768)
Supplement: Supplementary file 1 [file cancers-17-01768-s001.zip]

Archive with 6 entries (6 files):
- Figure S1_SMD.pdf
- Figure S2_SMD.pdf
- Figure S3_SMD.pdf
- Table S1_SMD proofreading.pdf
- Table S2_SMD proofreading.pdf
- Table S3_SMD.pdf
